# Supplementary material for: The Spectrum of SWI/SNF Mutations, Ubiquitous in Human Cancers
Source: PLoS One. 2013 Jan 23;8(1):e55119. doi: 10.1371/journal.pone.0055119 (PMC3552954; doi:10.1371/journal.pone.0055119)
Supplement: Table S1 — Genome-wide mutational characteristics. (XLS) [file pone.0055119.s002.xls]

## Sheet: Sheet1
Table S1. Genome-wide mutational characteristics
											Breakdown of missense mutations					Breakdown of nonsynomous mutations
											Polyphen-2 scores			SIFT		Mutation Types (fraction)
Cancer	Title	Author	Study	n	total nonsynomyous mutations	total synonymous mutations	non/syn	Homozygous	Fraction (homyzgous)	mutations/sample	benign	possibly damaging	probably damaging	Tolerated	Intolerated	missense	nonsense	INDEL	frameshift	rearrangement	splicing-site	UTR	# Unique Genes	bp sequenced	Sequenced	Sequencing Strategy
Breast	The Genomic Landscapes of Human Breast and Colorectal Cancers	Wood et. al.	2	11	1098	131	8.38168	201	0.18306	99.8182	N/A	N/A	N/A	0.603589	0.396411	0.81694	0.0582878	0.0774135	N/A	N/A	0.0446266	0.00273224	1026	27.9Mb	All RefSeq	Sanger
CLL	Exome sequencing identifies recurrent mutations of the splicing factor SF3B1 gene in chronic lymphocytic leukemia	Quesada et. al.	1	105	1238	N/A	N/A	N/A	N/A	11.7905	N/A	N/A	N/A	N/A	N/A	0.848142	0.0549273	N/A	0.0274637	N/A	0.0694669	N/A	1100	40.5Mb	SureSelect Human All Exon 50Mb kit (Agilent)	Illumina Genome Analyzer Iix
CLL	SF3B1 and other novel cancer genes in chronic lymphocytic leukemia	Wang et. al.	21	91	1838	535	3.43551	N/A	N/A	20.1978	N/A	N/A	N/A	N/A	N/A	0.820457	0.0462459	0.0125136	0.0620239	N/A	0.054951	0.00380849	1611	28.9Mb	N/A	Illumina Genome Analyzer II
Colon	The Genomic Landscapes of Human Breast and Colorectal Cancers	Wood et. al.	2	11	839	93	9.02151	81	0.0965435	76.2727	N/A	N/A	N/A	0.533	0.466	0.848629	0.057211	0.0584029	N/A	N/A	0.0297974	0.00595948	769	33Mb	All RefSeq	Sanger
Gastric	Exome sequencing identifies frequent mutation of ARID1A in molecular subtypes of gastric cancer	Wang et. al.	3	22	3662	1053	3.47768	N/A	N/A	166.455	N/A	N/A	N/A	N/A	N/A	0.669579	0.0376843	0.0141999	0.214637	N/A	0.0232114	0.0406881	3004	25Mb	SureSelect Human All Exon kit (Agilent)	Illumina Genome Analyzer Iix or HiSeq 2000
Glioblastoma	An Integrated Genomic Analysis of Glioblastoma Multiforme	Parsons et. al.	4	22	1521	693	2.19481	64	0.0420776	69.1364	N/A	N/A	N/A	N/A	N/A	0.895464	0.0486522	0.0460224	N/A	N/A	N/A	0.00986193	1417	31Mb	CCDS + RefSeq + 2783 Additional Ensemble Genes = 20,661 Genes	Sanger
Head and Neck	The mutational landscape of head and neck squamous cell carcinoma	Stransky et. al.	5	74	7013	2381	2.9454	N/A	N/A	94.7703	N/A	N/A	N/A	N/A	N/A	0.884785	0.0752887	0.00442036	0.0145444	N/A	0.0209611	N/A	4899	32.7Mb	CCDS + RefSeq	Illumina Genome Analyzer Iix or HiSeq 2000
Head and Neck	Exome sequencing of head and neck squamous cell carcinoma reveals inactivating mutations in NOTCH1	Agrawal et. al.	6	32	594	N/A	N/A	N/A	N/A	18.5625	N/A	N/A	N/A	N/A	N/A	0.872054	0.0892256	0.0185185	N/A	N/A	0.020202	N/A	501	35Mb	Agilent SureSelect or Nimblegene CCDS	Illumina Genome Analyzer IIX or SOLid
Hepatocellular	Inactivating mutations of the chromatin remodeling gene ARID2 in hepatocellular carcinoma.	Li et. al.	7	10	422	N/A	N/A	N/A	N/A	42.2	N/A	N/A	N/A	N/A	N/A	0.900474	0.0663507	N/A	0.0165877	N/A	0.0165877	N/A	411	34 Mb	Agilent’s SureSelect Paired-End Version 2.0 Human Exome Kit	Illumina GAIIx Genome Analyzer
Medulloblastoma	The genetic landscape of the childhood cancer medulloblastoma	Parsons et. al.	8	21	180	43	4.18605	N/A	N/A	8.57143	N/A	N/A	N/A	N/A	N/A	0.705556	0.1	0.144444	N/A	N/A	0.05	N/A	171	33Mb	CCDS + RefSeq+miRNA	Sanger
Melanoma	Exome sequencing identifies GRIN2A as frequently mutated in melanoma.	Wei et. al.	9	14	2714	N/A	N/A	253	0.0932203	193.857	N/A	N/A	N/A	N/A	N/A	0.908622	0.0633751	0.00110538	0.00884304	N/A	0.0180545	N/A	2265	37Mb	Agilent SureSelect	Illumina GAII platform
Melanoma	Exome sequencing identifies recurrent somatic MAP2K1 and MAP2K2 mutations in melanoma	Nikolaev et. al.	19	7	2378	1299	1.83064	218	0.0916737	339.714	0.327	0.183	0.49	N/A	N/A	0.912532	0.059714	0.0109336	N/A	N/A	0.0168209	N/A	1849	31.5Mb	SeqCap EZ Human Exome Library SR Version 1.2 (Roche; 35Mb)	Illumina GAII platform
Melanoma	Frequent somatic mutations in MAP3K5 and MAP3K9 in metastatic melanoma identified by exome sequencing	Stark et. al.	20	8	2139	N/A	N/A	234	0.109397	267.375	0.288451	0.248004	0.463544	0.483236	0.516764	0.900421	0.057036	0.00654511	0.0210379	N/A	0.0149603	N/A	1741	31Mb	SeqCap EZ Exome (Nimblegen)	Illumina GAII platform and Life Technologies SOLiD
Multiple Myeloma	Initial genome sequencing and analysis of multiple myeloma	Chapman et. al.	10	38	1629	N/A	N/A	N/A	N/A	42.8684	N/A	N/A	N/A	N/A	N/A	0.678944	0.0441989	0.0644567	0.00798036	0.186618	0.0178023	N/A	1427	23Mb-40Mb	Custom designed capture protocol (Gnirke et. al. 2009) or whole genome	Illumina GAII
Myelodysplasia	Frequent pathway mutations of splicing machinery in myelodysplasia.	Yoshida et. al.	11	28	266	N/A	N/A	N/A	N/A	9.5	N/A	N/A	N/A	N/A	N/A	0.770677	0.0902256	N/A	0.101504	N/A	0.037594	N/A	237	33-40Mb	Sureselect Human all exon 38 Mb or 50 Mb kit	Illumina Genome Analyzer Iix or HiSeq 2000
Oligodendroglioma	Mutations in CIC and FUBP1 Contribute to Human Oligodendroglioma	Bettegowda et. al.	12	7	185	N/A	N/A	N/A	N/A	26.4286	N/A	N/A	N/A	N/A	N/A	0.821622	0.0756757	0.0108108	0.0594595	N/A	0.0324324	N/A	168	35Mb	SureSelect All Exon 50Mb kit	Illumina HiSeq 2000
Ovarian Clear Cell Carcinoma	Frequent mutations of chromatin remodeling gene ARID1A in ovarian clear cell carcinoma	Jones et. al.	13	8	263	N/A	N/A	1	0.00380228	32.875	N/A	N/A	N/A	N/A	N/A	0.836502	0.0760456	0.0646388	0.00380228	N/A	0.0190114	N/A	253	34Mb	SureSelect Human All Exon kit (Agilent) (Targets 37Mb)	Illumina Genome Analyzer Iix
Pancreatic	Core signaling pathways in human pancreatic cancers revealed by global genomic analyses	Jones et. al.	14	24	1146	399	2.87218	175	0.152705	47.75	N/A	N/A	N/A	N/A	N/A	0.835951	0.052356	0.0680628	N/A	N/A	0.0357766	0.0078534	1007	31Mb	CCDS + RefSeq + 3208 ORFS = 20,661 Genes	Sanger
Pancreatic	Whole-exome sequencing of human pancreatic cancers and characterization of genomic instability caused by MLH1 haploinsufficiency and complete deficiency.	Wang et. al.	17	15	1094	423	2.58629	107	0.0978062	72.9333	N/A	N/A	N/A	0.556	0.444	0.761426	0.035649	0.0329068	0.125229	N/A	N/A	0.0447898	991	31Mb	Agilent SureSelect Human All Exon kit v1.0	Illumina GAII
Pancreatic Cyst	Whole-exome sequencing of neoplastic cysts of the pancreas reveals recurrent mutations in components of ubiquitin-dependent pathways	Wu et. al.	15	32	430	N/A	N/A	N/A	N/A	13.4375	N/A	N/A	N/A	N/A	N/A	0.925581	0.0627907	0.0116279	N/A	N/A	N/A	N/A	384	34Mb	SureSelect Human All Exon 50Mb kit (Agilent)	Illumina Genome Analyzer Iix or HiSeq 2000
Pancreatic Neuroendocrine	DAXX/ATRX, MEN1, and mTOR pathway genes are frequently altered in pancreatic neuroendocrine tumors	Jiao et. al.	16	10	157	N/A	N/A	20	0.127389	15.7	N/A	N/A	N/A	N/A	N/A	0.789809	0.0636943	0.121019	N/A	N/A	0.0254777	N/A	149	34Mb	SureSelect Human All Exon kit (Agilent)	Illumina Genome Analyzer Iix
Renal Cell Carcinoma	Exome sequencing identifies frequent mutation of the SWI/SNF complex gene PBRM1 in renal carcinoma	Varela et. al.	18	7	113	42	2.69048	N/A	N/A	16.1429	N/A	N/A	N/A	N/A	N/A	0.80531	0.079646	0.00884956	0.079646	N/A	0.0265487	N/A	108	32Mb	Agilent	Illumina Genome Analyzer Iix
Diffuse Large Cell B-Cell Lymphoma	Discovery and prioritization of somatic mutations in diffuse large B-cell lymphoma (DLBCL) by whole-exome sequencing	Lohr et. al.	22	49	4684	1549	3.02389	N/A	N/A	95.5918	N/A	N/A	N/A	N/A	N/A	0.87468	0.0695986	0.0100342	0.0194278	N/A	0.0262596	N/A	3367	30Mb	Custom designed capture protocol (Gnirke et. al. 2009)	Illumina HiSeq 2000
Diffuse Large Cell B-Cell Lymphoma	Analysis of the coding genome of diffuse large B-cell lymphoma	Pasqualucci et. al.	23	6	96	N/A	N/A	N/A	N/A	16	0.295775	0.225352	0.478873	0.32	0.68	0.8125	0.0416667	0.03125	0.0416667	N/A	0.0729167	N/A	93	27Mb	Nimblegen Sequence Capture Human Exome 2.1M Array	454 Genome Sequencer FLX
Diffuse Large Cell B-Cell Lymphoma	Frequent mutation of histone-modifying genes in non-Hodgkin lymphoma	Morin et. al.	24	13	643	N/A	N/A	N/A	N/A	49.4615	N/A	N/A	N/A	N/A	N/A	0.930016	0.0699844	N/A	N/A	N/A	N/A	N/A	593	30Mb	Agilent SureSelect Target Enrichment v1.0	Illumina Genome Analyzer IIX and HiSeq2000
	Legend:
	Cancer = the cancer subtype associated with that study
	Study = study number (useful for cross referencing to TableS2)
	n = number of samples associated with the study; total nonsynomyous mutations = the number of nonsynonymous mutations discovered in that study
	total synonymous mutations = when reported, the total number of synonymous mutations from that study
	non/syn = ratio of nonsynonymous mutations to synonymous mutations
	Homozygous = the number of nonysynonymous mutations which were reported as homozygous. Note that normal cellular contamination made this impossible to calculate in many tumors or led to an undercalculation
	Fraction (homozygous) = the fraction of nonsynonymous mutations which were homozygous
	mutations/sample = the number of nonsynonymous mutations per sample in each study
	The next five columns report the predicted consequences of missense mutations in each study. Polyphen-2 and SIFT were the two most commonly used algorithms to make these calls across these studies. When included a study, those results are summarized here
		Polyphen-2 scores – the breakdown of missense mutations according the Polyphen-2 algorithm
			benign = the fraction of missense mutations predicted to be benign by Polyphen-2
			possibly damaging = the fraction of missense mutations predicted to be possibly damaging by Polyphen-2
			probably damaging = the fraction of missense mutations predicted to be probably damaging by Polyphen-2
		SIFT scores – the breakdown of missense mutations according the SIFT algorithm
			Tolerated = the fraction of total missense mutations predicted to be tolerated by the target protein
			Intolerated = the fraction of total missense mutations predicted to be intolerated by the target protein
	The next seven columns report percentage of nonsynonymous mutations corresponding to various subtypes of mutations. Many of these frequencies are biased by the types of mutations that were reported and that could be detected using certain capture and sequencing strategies.
		missense = percentage of missense mutations
		nonsense = percentage of nonsense mutations
		INDEL = percentage of INDELs. Note that some studies group frameshift mutations into this category while others only report INDELs as an insertion or deletion of a factor of 3 nucleotides.
		frameshift = the percentage of frameshift mutations. Many studies did not discriminate between these mutations and INDELs. Thus, the data was N/A in many cases.
		rearrangement = percentage of rearrangements. Note that only one study included this data
		splicing-site = percentage of splicing-site mutations when reported.
		UTR = percentage of untranslated region mutations when reported. This was rarely reported and even when it was, this is probably not a reflection of the true frequency given that most capture methods do not target all UTRs.
	# Unique Genes = The total number of genes with reported mutations from each study. Most targeted sequences attempt to capture 15,000-20,000 genes.
	bp sequenced = an estimate of the number of bp sequenced per sample in a given study. When reported, we used that number, but most of these are projections based on the initial targetted capture and the frequency of reads that map at 10X depth or higher.
	Sequenced = the targeted sequencing space associated with each study
	Sequencing strategy = the type of sequencer used. Note that each sequencing strategy is associated with its own bias in calling mutations
